# Supplementary material for: Revision of the Chinese species of Dialineura Rondani, 1856 (Diptera, Therevidae, Therevinae)
Source: Zookeys. 2012 Oct 31;(235):1–22. doi: 10.3897/zookeys.235.3854 (PMC3496916; doi:10.3897/zookeys.235.3854)
Supplement: XML Treatment for Dialineura elongata [file zookeys.235.3854-treatment1.xml]

<!DOCTYPE tp:taxon-treatment
  PUBLIC "-//TaxonX//DTD Taxonomic Treatment Publishing DTD v0 20100105//EN" "tax-treatment-NSO.dtd">
<tp:taxon-treatment xmlns:tp="http://www.plazi.org/taxpub"><tp:treatment-meta><mixed-citation publication-type="journal"><person-group><name><surname>Liu</surname><given-names>Si-Pei</given-names></name><name><surname>Yang</surname><given-names>Ding</given-names></name></person-group><article-title>Revision of the Chinese species of 
                    <italic>Dialineura</italic> Rondani, 1856 (Diptera, Therevidae, Therevinae)
                </article-title><source>Zookeys</source><day>31</day><month>10</month><year>2012</year><volume>2012</volume><issue>235</issue><fpage>1</fpage><lpage>22</lpage><pub-id pub-id-type="doi">10.3897/zookeys.235.3854</pub-id></mixed-citation></tp:treatment-meta><tp:nomenclature><tp:taxon-name>
                        <tp:taxon-name-part taxon-name-part-type="genus">Dialineura</tp:taxon-name-part>
                        <tp:taxon-name-part taxon-name-part-type="species">elongata</tp:taxon-name-part>
                    <object-id xmlns:xlink="http://www.w3.org/1999/xlink" xlink:type="simple">urn:lsid:zoobank.org:act:76D30027-1357-4ED4-96A7-148FDC879EB1</object-id>
								<object-id xmlns:xlink="http://www.w3.org/1999/xlink" xlink:type="simple">http://species-id.net/wiki/Dialineura_elongata</object-id>
								</tp:taxon-name><tp:taxon-status xmlns:xlink="http://www.w3.org/1999/xlink" xlink:type="simple">sp. n.</tp:taxon-status><xref ref-type="fig" rid="F1">Figs 1</xref><xref ref-type="fig" rid="F2"/><xref ref-type="fig" rid="F3"/><xref ref-type="fig" rid="F4">22</xref><xref ref-type="fig" rid="F16">73</xref></tp:nomenclature><tp:treatment-sec sec-type="Diagnosis"><title>Diagnosis.</title><p>Male mesonotum with 3 wide brown vittae, separated by 2 narrow pale yellow stripes, the central vitta with a narrow grey stripe in the middle; female mesonotum with 3 wide brown vittae, separated by 2 narrow pale brown stripes, the central vitta with a narrow pale brown to dark brown stripe in the middle. Mid and hind femora mostly yellow. Pterostigma of wing brown. Male apical epandrium relatively wide with a trapezoid medial invagination; gonocoxite relatively wide apically; dorsal apodeme of aedeagus nearly as long as ventral apodeme; distiphallus recurved and S-shaped.</p></tp:treatment-sec><tp:treatment-sec sec-type="Description"><title>Description.</title><p>Male. Body length 7.1–8.5 mm, wing length 6.0–7.0 mm.<!--PageBreak--></p><p>Head (<xref ref-type="fig" rid="F1">Fig. 1</xref>) with dense pale pubescence over black ground color, central area of frons brown. White pile from gena to occiput, black setae on ocellar tubercle and frons, parafacial bare, upper occiput also with some black postocular setae. Eyes reddish brown and nearly contiguous on upper frons. Antenna with dense pale pubescence over black ground color, except first flagellomere and style brown; black setae on scape long and thick, but those on pedicel short and thin; first flagellomere nearly bare; central part of first flagellomere widest; style resting apically on first flagellomere with a tiny distal spine; antennal ratio: 5.0 : 1.0 : 4.1 : 0.7. Proboscis pale yellow with some black parts marginally, covered with short brown pile; palpus pale yellow with white pile.
                    </p><p>Thorax with dense pale pubescence over black ground color; mesonotum (<xref ref-type="fig" rid="F1">Fig. 2</xref>) with 3 wide brown vittae, separated by 2 narrow pale yellow stripes, the central vitta with a narrow grey stripe in the middle. Notum with sparse short white pile mixed with short black pile marginally, prosternum and pleuron with white pile; macrosetae on thorax black. Scutal chaetotaxy (pairs): <italic>np</italic> 3, <italic>sa</italic> 2, <italic>pa</italic> 1, <italic>dc</italic> 2, <italic>sc</italic> 2. Coxae and trochanters pale pollinose over black ground color, fore femur with pale pubescence over black ground <!--PageBreak-->color except apex yellow, both mid and hind femora (<xref ref-type="fig" rid="F1">Figs 5, 6</xref>) yellow, except ventral surface of mid femur and apical dorsal part of hind femur dark brown, tibiae brownish yellow with dark brown apices, all tarsomeres 1–2 brownish yellow with dark brown apices, basal part of hind tarsomere 3 brownish yellow but apical part dark brown, other tarsomeres dark brown. White pile present on coxae and femora, setae on legs black. Fore coxa with <italic>a</italic> 1–2, <italic>av</italic> 1; mid coxa with <italic>a</italic> 3; hind coxa with <italic>a</italic> 2–3, <italic>d</italic> 1. Fore and mid femora without any prominent setae; hind femur with <italic>av</italic> 6, <italic>pv</italic> 3. Fore tibia with <italic>ad</italic> 2–4, <italic>pd</italic> 2–5, <italic>pv</italic> 4, apically with 7 setae; mid tibia with <italic>ad</italic> 3–4, <italic>pd</italic> 3, <italic>av</italic> 2–3, <italic>pv</italic> 2–5, apically with 6 setae; hind tibia with <italic>ad</italic> 5–8, <italic>pd</italic> 5–8, <italic>av</italic> 5–8, <italic>pv</italic> 4–7, apically with 6 setae. Wing (<xref ref-type="fig" rid="F1">Fig. 3</xref>) hyaline tinged yellow; pterostigma very narrow, brown, at end of R<sub>1</sub>; veins brown. Halter stalk pale yellow but dark brown basally and apically; knob brown.
                    </p><p>Abdomen with dense pale pubescence over black ground color, posterior margin of each segment pale yellow. White pile on abdomen, some black setae on terminalia. <bold>Male genitalia:</bold> Epandrium (<xref ref-type="fig" rid="F2">Fig. 10</xref>) elongated, 1.4 times longer than wide, apically with a trapezoidal medial invagination. Subepandrial sclerite rectangular, as long as cercus. Gonocoxite (<xref ref-type="fig" rid="F2">Fig. 11</xref>) relatively wide apically. Dorsal apodeme of aedeagus (<xref ref-type="fig" rid="F2">Figs 12–14</xref>) nearly as long as ventral apodeme; distiphallus recurved and S-shaped.<!--PageBreak-->
                    </p><p>Female. Body length 8.9–10.5 mm, wing length 6.5–7.9 mm.</p><p>Most characters of female are similar to the male, with following exceptions: Frons (<xref ref-type="fig" rid="F3">Fig. 15</xref>) with dense dark brown pubescence over black ground color. Frons wide with 2 rows black setae, the narrowest point of frons 5 times wider than anterior ocellus. Antenna ratio: 4.2 : 1.0 : 3.9 : 0.7. Proboscis black but pale yellow marginally. Mesonotum (<xref ref-type="fig" rid="F3">Fig. 16</xref>) with 3 wide brown vittae, separated by 2 narrow pale brown stripes, the central vitta with a narrow pale brown to dark brown stripe in the middle. Fore coxa with <italic>a</italic> 1, <italic>av</italic> 1; mid coxa with <italic>a</italic> 3; hind coxa with <italic>a</italic> 3, <italic>d</italic> 1. Fore and mid femora without any prominent setae; hind femur with <italic>av</italic> 6, <italic>pv</italic> 2. Fore tibia with <italic>ad</italic> 4, <italic>pd</italic> 4, <italic>pv</italic> 4, apically with 5 setae; mid tibia with <italic>ad</italic> 3–4, <italic>av</italic> 5, <italic>pd</italic> 4–5, <italic>pv</italic> 5, apically with 5 setae; hind tibia with <italic>ad</italic> 8, <italic>pd</italic> 9–10, <italic>av</italic> 8, <italic>pv</italic> 9, apically with 3 setae. Pale pubescence on abdomen thinner than the male. <bold>Female genitalia:</bold> Tergite 8 (<xref ref-type="fig" rid="F4">Fig. 19</xref>) slightly longer than wide in dorsal view; sternite 8 (<xref ref-type="fig" rid="F4">Fig. 20</xref>) rectangular in ventral view with an incision apically. Cercus (<xref ref-type="fig" rid="F4">Fig. 22</xref>) semicircular. Subepandrial sclerite (<xref ref-type="fig" rid="F4">Fig. 20</xref>) bell-shaped. Furca (<xref ref-type="fig" rid="F4">Fig. 21</xref>) 1.7 times longer than wide. Accessory glands with separated ducts. Spermathecal sac rather large and spherical; two spermathecae.
                    </p></tp:treatment-sec><tp:treatment-sec sec-type="Type material"><title>Type material.</title><p>Holotype male, <bold>CHINA:</bold> Shaanxi, Zhouzhi, Houzhenzi (33°53’N, 108°02’E), 1. V. 2009, Mao-Ling Sheng. Paratypes: 3 male, same data as holotype; 1 male, 2 female, <bold>CHINA:</bold> Yunnan, Xishuangbanna, Jinghong (21°58’N, 100°48’E, 300m), 27. IV. 2002, Wen-Quan Zhen; 1 male, <bold>CHINA:</bold> Shaanxi, Zhouzhi, Houzhenzi (33°53’N, 108°02’E), 8. V. 2009, Mao-Ling Sheng; 1 male, 1 female, <bold>CHINA:</bold> Beijing, Botanical Garden (39°59’N, 116°12’E), 24. IV. 2006, Hui Dong.
                    </p></tp:treatment-sec><tp:treatment-sec sec-type="Distribution"><title>Distribution.</title><p><bold>Palaearctic region: China (Shaanxi, Beijiia:</bold> Tergite 8 (<xref ref-type="fig" rid="F4">Fig. 19</xref>) slightly longer than wide in dorsal view; sternite 8 (<xref ref-type="fig" rid="F4">Fig. 20</xref>) rectangular in ventral view with an incision apically. Cercus (<xref ref-type="fig" rid="F4">Fig. 22</xref>) semicircular. Subepandrial sclerite (<xref ref-type="fig" rid="F4">Fig. 20</xref>) bell-shaped. Furca (<xref ref-type="fig" rid="F4">Fig. 21</xref>) 1.7 times longer than wide. Accessory glands with separated ducts. Spermathecal sac rather large and spherical; two spermathecae.
                    </p></tp:treatment-sec><tp:treatment-sec sec-type="Type material"><title>Type material.</title><p>Holotype male, <bold>CHINA:</bold> Shaanxi, Zhouzhi, Houzhenzi (<named-content xmlns:xlink="http://www.w3.org/1999/xlink" content-type="dwc:verbatimCoordinates" xlink:type="simple">33°53’N, 108°02’E</named-content>), 1. V. 2009, Mao-Ling Sheng. Paratypes: 3 male, same data as holotype; 1 male, 2 female, <bold>CHINA:</bold> Yunnan, Xishuangbanna, Jinghong (<named-content xmlns:xlink="http://www.w3.org/1999/xlink" content-type="dwc:verbatimCoordinates" xlink:type="simple">21°58’N, 100°48’E</named-content>, 300m), 27. IV. 2002, Wen-Quan Zhen; 1 male, <bold>CHINA:</bold> Shaanxi, Zhouzhi, Houzhenzi (<named-content xmlns:xlink="http://www.w3.org/1999/xlink" content-type="dwc:verbatimCoordinates" xlink:type="simple">33°53’N, 108°02’E</named-content>), 8. V. 2009, Mao-Ling Sheng; 1 male, 1 female, <bold>CHINA:</bold> Beijing, Botanical Garden (<named-content xmlns:xlink="http://www.w3.org/1999/xlink" content-type="dwc:verbatimCoordinates" xlink:type="simple">39°59’N, 116°12’E</named-content>), 24. IV. 2006, Hui Dong.
                    </p></tp:treatment-sec><tp:treatment-sec sec-type="Distribution"><title>Distribution.</title><p>Palaearctic region: China (Shaanxi, Beijing); Oriental region: China (Yunnan) (<xref ref-type="fig" rid="F16">Fig. 73</xref>). This is biogeographically part of North China Region and South China Region (<xref ref-type="bibr" rid="B17">Zhang 1999</xref>).
                    </p></tp:treatment-sec><tp:treatment-sec sec-type="Remarks"><title>Remarks.</title><p>This new species is similar to <italic><tp:taxon-name>Dialineura henanensis</tp:taxon-name></italic> Yang from China, especially in the recurved and S-shaped distiphallus and the relatively wide apical gonocoxite. But it can be separated from the following features: most areas of the mid and hind femora of both male and female are yellow; the pterostigma of the wing is brown; the halter knob is brown; the epandrium is wide apically with a trapezoidal medial invagination; the subepandrial sclerite is rectangular, as long as the cercus; the dorsal apodeme of aedeagus is nearly as long as the ventral apodeme. In <italic><tp:taxon-name>Dialineura henanensis</tp:taxon-name></italic>, most<!--PageBreak--> areas of the mid and hind femora are black; the pterostigma of the wing is pale yellow; the halter knob is pale yellow; the epandrium is narrow apically with a triangular medial invagination; the subepandrial sclerite is triangular, nearly 2 times longer than the cercus; the dorsal apodeme of aedeagus is 1/2 as long as the ventral apodeme.
                    </p></tp:treatment-sec><tp:treatment-sec sec-type="Etymology"><title>Etymology. </title><p>The specific name refers to the elongated distiphallus, from the Latin adjective “elongatus” meaning prolonged.</p><fig id="F1" position="float" orientation="portrait"><label>Figures 1–6.</label><caption><p><italic><tp:taxon-name>Dialineura elongat</tp:taxon-name></italic><italic>a</italic> <bold>sp. n.</bold> Male. <bold>1</bold> head, frontal view <bold>2</bold> mesonotum <bold>3</bold> wing <bold>4</bold> habitus of male, lateral view <bold>5</bold> mid leg <bold>6</bold> hind leg.</p></caption><graphic xmlns:xlink="http://www.w3.org/1999/xlink" xlink:href="ZooKeys-235-001-g001.jpg" position="float" orientation="portrait" xlink:type="simple"/></fig><fig id="F2" position="float" orientation="portrait"><label>Figures 7–14.</label><caption><p><italic><tp:taxon-name>Dialineura elongata</tp:taxon-name></italic> <bold>sp. n.</bold> Male. <bold>7</bold> terminalia, lateral view <bold>8</bold> tergite 8 <bold>9</bold> sternite 8 <bold>10</bold> epandrium, cercus and subepandrial sclerite, dorsal view <bold>11</bold> gonocoxite and gonostylus, dorsal view <bold>12</bold> aedeagus, dorsal view <bold>13</bold> aedeagus, ventral view <bold>14</bold> aedeagus, lateral view. Scale: 0.2 mm.</p></caption><graphic xmlns:xlink="http://www.w3.org/1999/xlink" xlink:href="ZooKeys-235-001-g002.jpg" position="float" orientation="portrait" xlink:type="simple"/></fig><fig id="F3" position="float" orientation="portrait"><label>Figures 15–18.</label><caption><p><italic><tp:taxon-name>Dialineura elongata</tp:taxon-name></italic> <bold>sp. n.</bold> Female. <bold>15</bold> head, frontal view <bold>16</bold> mesonotum <bold>17</bold> wing <bold>18</bold> habitus of female, lateral view.</p></caption><graphic xmlns:xlink="http://www.w3.org/1999/xlink" xlink:href="ZooKeys-235-001-g003.jpg" position="float" orientation="portrait" xlink:type="simple"/></fig><fig id="F4" position="float" orientation="portrait"><label>Figures 19–22.</label><caption><p><italic><tp:taxon-name>Dialineura elongata</tp:taxon-name></italic> <bold>sp. n.</bold> Female. <bold>19</bold> terminalia, dorsal view <bold>20</bold> terminalia, ventral view <bold>21</bold> internal reproductive organs <bold>22</bold> terminalia, lateral view. Scale: 0.2 mm.</p></caption><graphic xmlns:xlink="http://www.w3.org/1999/xlink" xlink:href="ZooKeys-235-001-g004.jpg" position="float" orientation="portrait" xlink:type="simple"/></fig></tp:treatment-sec><tp:treatment-sec><!--Section generated to contain objects referenced in tp:taxon-treatment.--><fig id="F16" position="float" orientation="portrait"><label>Figure 73.</label><caption><p>Distribution of <italic><tp:taxon-name>Dialineura</tp:taxon-name></italic> in China.</p></caption><graphic xmlns:xlink="http://www.w3.org/1999/xlink" xlink:href="ZooKeys-235-001-g016.jpg" position="float" orientation="portrait" xlink:type="simple"/></fig></tp:treatment-sec><ref-list><ref id="B17"><mixed-citation xmlns:xlink="http://www.w3.org/1999/xlink" xlink:type="simple"><person-group><name name-style="western"><surname>Zhang</surname><given-names>R-Z</given-names></name></person-group> (<year>1999</year>)<source> Zoogeography of China.</source><publisher-name>Science Press</publisher-name>, <publisher-loc>Beijing</publisher-loc>, <lpage>487</lpage> pp.</mixed-citation></ref></ref-list></tp:taxon-treatment>
