# Supplementary material for: Revision of the Chinese species of Dialineura Rondani, 1856 (Diptera, Therevidae, Therevinae)
Source: Zookeys. 2012 Oct 31;(235):1–22. doi: 10.3897/zookeys.235.3854 (PMC3496916; doi:10.3897/zookeys.235.3854)
Supplement: XML Treatment for Dialineura henanensis [file zookeys.235.3854-treatment2.xml]

<!DOCTYPE tp:taxon-treatment
  PUBLIC "-//TaxonX//DTD Taxonomic Treatment Publishing DTD v0 20100105//EN" "tax-treatment-NSO.dtd">
<tp:taxon-treatment xmlns:tp="http://www.plazi.org/taxpub"><tp:treatment-meta><mixed-citation publication-type="journal"><person-group><name><surname>Liu</surname><given-names>Si-Pei</given-names></name><name><surname>Yang</surname><given-names>Ding</given-names></name></person-group><article-title>Revision of the Chinese species of 
                    <italic>Dialineura</italic> Rondani, 1856 (Diptera, Therevidae, Therevinae)
                </article-title><source>Zookeys</source><day>31</day><month>10</month><year>2012</year><volume>2012</volume><issue>235</issue><fpage>1</fpage><lpage>22</lpage><pub-id pub-id-type="doi">10.3897/zookeys.235.3854</pub-id></mixed-citation></tp:treatment-meta><tp:nomenclature><tp:taxon-name>
                        <tp:taxon-name-part taxon-name-part-type="genus">Dialineura</tp:taxon-name-part>
                        <tp:taxon-name-part taxon-name-part-type="species">henanensis</tp:taxon-name-part>
                    <object-id xmlns:xlink="http://www.w3.org/1999/xlink" xlink:type="simple">http://species-id.net/wiki/Dialineura_henanensis</object-id>
								</tp:taxon-name><tp:taxon-authority>Yang, 1999</tp:taxon-authority><xref ref-type="fig" rid="F5">Figs 23</xref><xref ref-type="fig" rid="F6"/><xref ref-type="fig" rid="F7"/><xref ref-type="fig" rid="F8">42</xref><xref ref-type="fig" rid="F16">73</xref><tp:nomenclature-citation-list><tp:nomenclature-citation><tp:taxon-name>Dialineura henanensis</tp:taxon-name><comment> Yang, 1999: 186. Type locality: Henan, China (Holotype deposited in Entomology Museum of China Agricultural University, Beijing).</comment></tp:nomenclature-citation></tp:nomenclature-citation-list></tp:nomenclature><tp:treatment-sec sec-type="Diagnosis"><title>Diagnosis.</title><p>Male mesonotum with 3 wide grey vittae, separated by 2 narrow pale yellow stripes, the central vitta with a narrow brown stripe in the middle; female mesonotum with 3 wide black vittae, separated by 2 narrow grey stripes, the central vitta with a narrow grey stripe in the middle. Pterostigma of wing pale yellow. Halter knob pale yellow. Male epandrium wide basally then suddenly narrow after middle line and with a triangular medial invagination apically; gonocoxite relatively wide apically; dorsal apodeme of aedeagus 1/2 as long as ventral apodeme; distiphallus recurved and S-shaped.</p></tp:treatment-sec><tp:treatment-sec sec-type="Redescription"><title>Redescription.</title><p>Male. Body length 7.3–8.5 mm, wing length 6.6–7.1 mm.</p><p>Other characters as described for <italic><tp:taxon-name>Dialineura elongata</tp:taxon-name></italic> sp. n., with following exceptions: Antennal ratio: 5.5 : 1.0 : 4.5 : 0.5. Proboscis black with short white pile; palpus black with white pile. Mesonotum (<xref ref-type="fig" rid="F5">Fig. 24</xref>) with 3 wide grey vittae, separated by 2 narrow pale yellow stripes, the central vitta with a narrow brown stripe in the middle. Notum with sparse short white pile mixed with black pile. All femora (<xref ref-type="fig" rid="F5">Fig. 26</xref>) black with yellow tips. Fore coxa with <italic>a</italic> 1, <italic>av</italic> 1; mid coxa with <italic>a</italic> 3; hind coxa with <italic>a</italic> 2–3, <italic>d</italic> 1. Fore and mid femora without any prominent setae; hind femur with <italic>av</italic> 6, <italic>pv</italic> 2–3. Fore tibia with <italic>ad</italic> 3–4, <italic>pd</italic> 3, <italic>pv</italic> 3, apically with 4 setae; mid tibia with <italic>ad</italic> 3, <italic>pd</italic> 3, <italic>av</italic> 3, <italic>pv</italic> 4, apically with 6 setae; hind tibia with <italic>ad</italic> 9, <italic>pd</italic> 6–8, <italic>av</italic> 8, <italic>pv</italic> 4–5, apically with 8 setae. Pterostigma of wing (<xref ref-type="fig" rid="F5">Fig. 25</xref>) pale yellow; veins yellow. Halter stalk brownish yellow basally and dark brown apically; knob pale yellow. Anterior margins of tergites 2–3 of abdomen with very thin pubescence so that ground color is visible. Terminalia with only white pile. <bold>Male genitalia:</bold> Epandrium (<xref ref-type="fig" rid="F6">Fig. 30</xref>) much elongated, 1.3 times longer than wide, apically narrowed with a triangular medial invagination. Subepandrial sclerite triangular, nearly 2 times longer than cercus. Dorsal apodeme of aedeagus (<xref ref-type="fig" rid="F6">Figs 32–34</xref>) 1/2 as long as ventral apodeme.
                    </p><p>Female. Body length 9.3–10.1 mm, wing length 7.0–7.9 mm.</p><p>Most characters of female are similar to the male, with following exceptions: Frons and antenna with dense brownish yellow pubescence over black ground color. Frons (<xref ref-type="fig" rid="F7">Fig. 35</xref>) wide with 2 rows black setae, the narrowest point of frons 3–5 times <!--PageBreak-->wider than anterior ocellus. Antennal setae shorter than male; antennal ratio: 4.5 : 1.0 : 4.1 : 0.6. Proboscis with short brown pile. Mesonotum (<xref ref-type="fig" rid="F7">Fig. 36</xref>) with 3 wide black vittae, separated by 2 narrow grey stripes, the central vitta with a narrow grey stripe in the middle. Notum with more pile than male. Fore coxa with <italic>a</italic> 1, <italic>av</italic> 1; mid coxa with <italic>a</italic> 3; hind coxa with <italic>a</italic> 3, <italic>d</italic> 1. Fore and mid femora without any prominent setae;<!--PageBreak--> hind femur with <italic>av</italic> 5–7, <italic>pv</italic> 4–5. Fore tibia with <italic>ad</italic> 3, <italic>pd</italic> 3, <italic>pv</italic> 2–4, apically with 6 setae; mid tibia with <italic>ad</italic> 3, <italic>pd</italic> 3, <italic>av</italic> 2, <italic>pv</italic> 4, apically with 6–8 setae; hind tibia with <italic>ad</italic> 7–9, <italic>pd</italic> 10, <italic>av</italic> 8, <italic>pv</italic> 5–7, apically with 6 setae. Most anterior margins of tergites of abdomen with very thin pubescence so that ground color is visible. White short setae mixed with brown short setae on abdomen, except tergite 1 with some white pile. <bold>Female</bold> <bold>genitalia:</bold> Tergite 8 (<xref ref-type="fig" rid="F8">Fig. 39</xref>) quadrate in dorsal view; sternite 8 (<xref ref-type="fig" rid="F8">Fig. 40</xref>) long trapezoidal in ventral view with an incision apically. Cercus (<xref ref-type="fig" rid="F8">Fig. 42</xref>) semicircular. Subepandrial sclerite (<xref ref-type="fig" rid="F8">Fig. 40</xref>) bell-shaped. Furca (<xref ref-type="fig" rid="F8">Fig. 41</xref>) 2.2 times longer than wide. Accessory glands with separated ducts. Spermathecal sac rather large and spherical; two spermathecae, spherical.
                    </p></tp:treatment-sec><tp:treatment-sec sec-type="Materials"><title>Materials.</title><p>1 male, <bold>CHINA:</bold> Beijing, Shangfang Mountain (<named-content xmlns:xlink="http://www.w3.org/1999/xlink" content-type="dwc:verbatimCoordinates" xlink:type="simple">39°39’N, 115°49’E</named-content>), 22. V. 1976, Chi-Kun Yang; 4 male, 14 female, <bold>CHINA:</bold> Yunnan, Xishuangbanna, Jinghong (<named-content xmlns:xlink="http://www.w3.org/1999/xlink" content-type="dwc:verbatimCoordinates" xlink:type="simple">21°58'N, 100°48'E</named-content>, 300m), 27. IV. 2002, Wen-Quan Zhen; 2 male, <bold>CHINA:</bold> Henan, Neixiang, Baotianman (<named-content xmlns:xlink="http://www.w3.org/1999/xlink" content-type="dwc:verbatimCoordinates" xlink:type="simple">33°31'N, 111°52'E</named-content>), 20. V. 2006, Wei-Hai Li; 3 male, 3 female, <bold>CHINA:</bold> Beijing, Mentougou (<named-content xmlns:xlink="http://www.w3.org/1999/xlink" content-type="dwc:verbatimCoordinates" xlink:type="simple">39°56'N, 116°06'E</named-content>), 30. V. 2008, Tao Wang; 1 male, <bold>CHINA:</bold> Shaanxi, Zhouzhi, Houzhenzi (<named-content xmlns:xlink="http://www.w3.org/1999/xlink" content-type="dwc:verbatimCoordinates" xlink:type="simple">33°53'N, 108°02'E</named-content>), 5. V. 2009, Mao-Ling Sheng; 1 male, 1 female, <bold>CHINA:</bold> Yanqing, Song Mountain (<named-content xmlns:xlink="http://www.w3.org/1999/xlink" content-type="dwc:verbatimCoordinates" xlink:type="simple">40°29'N, 115°49'E</named-content>; 780 m), 23. V. 2009, Wei-Na Cui &amp; Jin-Jing Wang; 10 male, 22 female, <bold>CHINA:</bold> Beijing, Xiaolongmen Woodland (<named-content xmlns:xlink="http://www.w3.org/1999/xlink" content-type="dwc:verbatimCoordinates" xlink:type="simple">39°57'N, 115°26'E</named-content>), 24. V. 2009, Li Shi, Hui Yu &amp; Liang Liang; 52 male, 76 female, <bold>CHINA:</bold> Beijing, Xiaolongmen Woodland (<named-content xmlns:xlink="http://www.w3.org/1999/xlink" content-type="dwc:verbatimCoordinates" xlink:type="simple">39°57'N, 115°26'E</named-content>; 1 177–1 430 m), 25. V. 2009, Li Shi, Hui Yu &amp; Liang Liang; 16 male, 17 female, <bold>CHINA:</bold> Beijing, Ling Mountain, Ancient Road (<named-content xmlns:xlink="http://www.w3.org/1999/xlink" content-type="dwc:verbatimCoordinates" xlink:type="simple">39°59'N, 115°29'E</named-content>; 1 022–1 144 m); Li Shi &amp; Liang Liang; 1 female, <bold>CHINA:</bold> Beijing, Xiaolongmen (<named-content xmlns:xlink="http://www.w3.org/1999/xlink" content-type="dwc:verbatimCoordinates" xlink:type="simple">39°57'N, 115°26'E</named-content>), 21. V. 2010, Tao Li; 1 male, <bold>CHINA:</bold> Inner Mongolia, Helan Mountain, Gulaben, Luanchaigou (<named-content xmlns:xlink="http://www.w3.org/1999/xlink" content-type="dwc:verbatimCoordinates" xlink:type="simple">39°00'N, 105°50'E</named-content>), 10. VIII. 2010, Li-Hua Wang.
                    </p></tp:treatment-sec><tp:treatment-sec sec-type="Distribution"><title>Distribution.</title><p>Palaearctic region: China (Henan, Beijing, Shaanxi, Inner Mongolia); Oriental region: China (Henan, Yunnan) (<xref ref-type="fig" rid="F16">Fig. 73</xref>). This is biogeographically part of North China Region, Mongolia-Xinjiang Region and South China Region (<xref ref-type="bibr" rid="B17">Zhang 1999</xref>).
                    </p></tp:treatment-sec><tp:treatment-sec sec-type="Remarks"><title>Remarks.</title><p><xref ref-type="bibr" rid="B14">Yang (1999)</xref> first described <italic><tp:taxon-name>Dialineura henanensis</tp:taxon-name></italic> from Henan, China and gave the figures of male genitalia, but the female was unknown. We found large amount of <italic><tp:taxon-name>Dialineura henanensis</tp:taxon-name></italic> specimens from other provinces (i.e. Shaanxi, Inner Mongolia, Yunnan) and city (i.e. Beijing) of China, therefore we infer that this species is widespread in China. We redescribe this species and give figures of both male and female genitalia.<!--PageBreak-->
                    </p><fig id="F5" position="float" orientation="portrait"><label>Figures 23–26.</label><caption><p><italic><tp:taxon-name>Dialineura henanensis</tp:taxon-name></italic> Yang. Male. <bold>23</bold> head, frontal view <bold>24</bold> mesonotum <bold>25</bold> wing <bold>26</bold> habitus of male, lateral view.</p></caption><graphic xmlns:xlink="http://www.w3.org/1999/xlink" xlink:href="ZooKeys-235-001-g005.jpg" position="float" orientation="portrait" xlink:type="simple"/></fig><fig id="F6" position="float" orientation="portrait"><label>Figures 27–34.</label><caption><p><italic><tp:taxon-name>Dialineura henanensis</tp:taxon-name></italic> Yang. Male. <bold>27</bold> terminalia, lateral view <bold>28</bold> tergite 8 <bold>29</bold> sternite 8 <bold>30</bold> epandrium, cercus and subepandrial sclerite, dorsal view <bold>31</bold> gonocoxite and gonostylus, dorsal view <bold>32</bold> aedeagus, dorsal view <bold>33</bold> aedeagus, ventral view <bold>34</bold> aedeagus, lateral view. Scale: 0.2 mm.</p></caption><graphic xmlns:xlink="http://www.w3.org/1999/xlink" xlink:href="ZooKeys-235-001-g006.jpg" position="float" orientation="portrait" xlink:type="simple"/></fig><fig id="F7" position="float" orientation="portrait"><label>Figures 35–38.</label><caption><p><italic><tp:taxon-name>Dialineura henanensis</tp:taxon-name></italic> Yang. Female. <bold>35</bold> head, frontal view <bold>3</bold><bold>6</bold> mesonotum <bold>37</bold> wing <bold>38</bold> habitus of female, lateral view.</p></caption><graphic xmlns:xlink="http://www.w3.org/1999/xlink" xlink:href="ZooKeys-235-001-g007.jpg" position="float" orientation="portrait" xlink:type="simple"/></fig><fig id="F8" position="float" orientation="portrait"><label>Figures 39–42. </label><caption><p><italic><tp:taxon-name>Dialineura henanensis</tp:taxon-name></italic> Yang. Female. <bold>39</bold> terminalia, dorsal view <bold>40</bold> terminalia, ventral view <bold>41</bold> internal reproductive organs <bold>42</bold> terminalia, lateral view. Scale: 0.2 mm.</p></caption><graphic xmlns:xlink="http://www.w3.org/1999/xlink" xlink:href="ZooKeys-235-001-g008.jpg" position="float" orientation="portrait" xlink:type="simple"/></fig></tp:treatment-sec><tp:treatment-sec><!--Section generated to contain objects referenced in tp:taxon-treatment.--><fig id="F16" position="float" orientation="portrait"><label>Figure 73.</label><caption><p>Distribution of <italic><tp:taxon-name>Dialineura</tp:taxon-name></italic> in China.</p></caption><graphic xmlns:xlink="http://www.w3.org/1999/xlink" xlink:href="ZooKeys-235-001-g016.jpg" position="float" orientation="portrait" xlink:type="simple"/></fig></tp:treatment-sec><ref-list><ref id="B17"><mixed-citation xmlns:xlink="http://www.w3.org/1999/xlink" xlink:type="simple"><person-group><name name-style="western"><surname>Zhang</surname><given-names>R-Z</given-names></name></person-group> (<year>1999</year>)<source> Zoogeography of China.</source><publisher-name>Science Press</publisher-name>, <publisher-loc>Beijing</publisher-loc>, <lpage>487</lpage> pp.</mixed-citation></ref><ref id="B14"><mixed-citation xmlns:xlink="http://www.w3.org/1999/xlink" xlink:type="simple"><person-group><name name-style="western"><surname>Yang</surname><given-names>D</given-names></name></person-group> (<year>1999</year>)<article-title> One new species of <italic>Dialineura</italic> from Henan (Diptera: Therevidae).</article-title><source>Fauna and Taxonomy of Insects in Henan </source><volume>4</volume>: <fpage>186</fpage>-<lpage>188</lpage>.</mixed-citation></ref></ref-list></tp:taxon-treatment>
