# Supplementary material for: Revision of the Chinese species of Dialineura Rondani, 1856 (Diptera, Therevidae, Therevinae)
Source: Zookeys. 2012 Oct 31;(235):1–22. doi: 10.3897/zookeys.235.3854 (PMC3496916; doi:10.3897/zookeys.235.3854)
Supplement: XML Treatment for Dialineura nigrofemorata [file zookeys.235.3854-treatment3.xml]

<!DOCTYPE tp:taxon-treatment
  PUBLIC "-//TaxonX//DTD Taxonomic Treatment Publishing DTD v0 20100105//EN" "tax-treatment-NSO.dtd">
<tp:taxon-treatment xmlns:tp="http://www.plazi.org/taxpub"><tp:treatment-meta><mixed-citation publication-type="journal"><person-group><name><surname>Liu</surname><given-names>Si-Pei</given-names></name><name><surname>Yang</surname><given-names>Ding</given-names></name></person-group><article-title>Revision of the Chinese species of 
                    <italic>Dialineura</italic> Rondani, 1856 (Diptera, Therevidae, Therevinae)
                </article-title><source>Zookeys</source><day>31</day><month>10</month><year>2012</year><volume>2012</volume><issue>235</issue><fpage>1</fpage><lpage>22</lpage><pub-id pub-id-type="doi">10.3897/zookeys.235.3854</pub-id></mixed-citation></tp:treatment-meta><tp:nomenclature><tp:taxon-name>
                        <tp:taxon-name-part taxon-name-part-type="genus">Dialineura</tp:taxon-name-part>
                        <tp:taxon-name-part taxon-name-part-type="species">nigrofemorata</tp:taxon-name-part>
                    <object-id xmlns:xlink="http://www.w3.org/1999/xlink" xlink:type="simple">http://species-id.net/wiki/Dialineura_nigrofemorata</object-id>
								</tp:taxon-name><tp:taxon-authority>Kröber, 1937</tp:taxon-authority><xref ref-type="fig" rid="F9">Figs 43</xref><xref ref-type="fig" rid="F10">55</xref><xref ref-type="fig" rid="F16">73</xref><tp:nomenclature-citation-list><tp:nomenclature-citation><tp:taxon-name>Dialineura nigrofemorata</tp:taxon-name><comment> Kröber, 1937: 272, 290. Type locality: Transbaibalia, Russia (Holotype deposited in Naturhistorisches Museum Wien, Vienna); <xref ref-type="bibr" rid="B15">Zaitzev 1971</xref>: 192.</comment></tp:nomenclature-citation><tp:nomenclature-citation><tp:taxon-name>Dialineura intermedia</tp:taxon-name><comment> Lyneborg, 1968: 159. Type locality: District SE, Baikal Lake, Russia.</comment></tp:nomenclature-citation></tp:nomenclature-citation-list></tp:nomenclature><tp:treatment-sec sec-type="Diagnosis"><title>Diagnosis.</title><p>Male mesonotum with 3 wide black vittae separated by 2 narrow pale grey stripes. Pterostigma of wing yellow. Fore femur only with white pile. Male subepandrial sclerite very long; gonocoxite narrow apically and with substylus in interior margin.</p></tp:treatment-sec><tp:treatment-sec sec-type="Redescription"><title>Redescription.</title><p>Male. Body length 8.2 mm, wing length 7.0 mm.</p><p>Head (<xref ref-type="fig" rid="F9">Fig. 43</xref>) with dense pale pubescence over black ground color, central upper area of frons brown. White to pale yellow pile from gena to occiput, black setae on ocellar tubercle and frons, setae on frons divided into 2 tufts, parafacial bare, upper occiput also with some black postocular setae. Eyes reddish brown and nearly contiguous on upper frons. Antenna with dense pale pubescence over black ground color, except first flagellomere and style brown; black setae on scape long and thick, but those on pedicel short and thin, first flagellomere nearly bare; central part of first flagellomere widest; style resting apically on first flagellomere with a tiny distal spine; antennal ratio: 3.6 : 1.0 : 3.5 : 0.9. Proboscis black with short brown pile; palpus brown with white pile.
                    </p><p>Thorax with dense pubescence over black ground color; mesonotum (<xref ref-type="fig" rid="F9">Fig. 44</xref>) with 3 wide black vittae separated by 2 narrow pale grey stripes. Notum with sparse white pile, prosternum and pleuron with white to pale yellow pile; macrosetae on thorax black. Scutal chaetotaxy (pairs): <italic>np</italic> 3, <italic>sa</italic> 2, <italic>pa</italic> 1, <italic>dc</italic> 1, <italic>sc</italic> 2. Coxae and trochanters pale pollinose over black ground color, femora with pale pubescence over black ground color except apices brownish yellow, tibiae brownish yellow with dark brown apices, all tarsomeres 1 brownish yellow with dark brown apices, other tarsomeres dark brown. White pile present on coxae and femora, setae on legs black. Fore coxa with <italic>a</italic> 1, <italic>av</italic> 1; mid coxa with <italic>a</italic> 3; hind coxa with <italic>a</italic> 3, <italic>d</italic> 1. Fore and mid femora without any prominent setae; hind femur with <italic>av</italic> 7, <italic>pv</italic> 8. Fore tibia with <italic>ad</italic> 4, <italic>pd</italic> 5–6, <italic>pv</italic> 4–6, apically with 6 setae; mid tibia with <italic>ad</italic> 5, <italic>pd</italic> 5, <italic>av</italic> 4, <italic>pv</italic> 4, apically with 7 setae; hind tibia with <italic>ad</italic> 9, <italic>pd</italic> 10–11, <italic>av</italic> 9–10, <italic>pv</italic> 7, apically with 6 setae. Wing (<xref ref-type="fig" rid="F9">Fig. 46</xref>) hyaline tinged yellow; pterostigma very narrow, yellow, at end of R<sub>1</sub>; veins brown except basal surface of wing pale yellow. Halter stalk brownish yellow basally and black apically; knob brown.
                    </p><p>Abdomen with dense pubescence over ground color, except tergite 1 and anterior margins of tergites 2–3 with very thin pubescence so that ground color is visible, posterior margin of each segment pale yellow. White pile on abdomen and terminalia. <bold>Male genitalia:</bold> Epandrium (<xref ref-type="fig" rid="F10">Fig. 51</xref>) elongated, 1.3 times longer than wide, apically narrowed with a triangular medial invagination. Subepandrial sclerite slightly constricted in the central area, nearly 3 times longer than cercus. Gonocoxite (<xref ref-type="fig" rid="F10">Fig. 52</xref>) narrow <!--PageBreak-->apically and with substylus in interior margin. Distiphallus (<xref ref-type="fig" rid="F10">Figs 53–55</xref>) short and curved, basal part of distiphallus relatively stout.
                    </p><p>Female. Unknown.</p></tp:treatment-sec><tp:treatment-sec sec-type="Material"><title>Material. </title><p>1 male, <bold>CHINA:</bold> Liaoning, Xinbin (<named-content xmlns:xlink="http://www.w3.org/1999/xlink" content-type="dwc:verbatimCoordinates" xlink:type="simple">41°43’N, 125°02’E</named-content>), 7. VII. 2005, Juan Li.
                    </p></tp:treatment-sec><tp:treatment-sec sec-type="Distribution"><title>Distribution.</title><p>Palaearctic region: China (Liaoning) (<xref ref-type="fig" rid="F16">Fig. 73</xref>), Russia. In China, this is biogeographically part of Northeast Region (<xref ref-type="bibr" rid="B17">Zhang 1999</xref>).
                    </p></tp:treatment-sec><tp:treatment-sec sec-type="Remarks"><title>Remarks.</title><p><xref ref-type="bibr" rid="B4">Kröber (1937)</xref> first described a female specimen of <italic><tp:taxon-name>Dialineura nigrofemorata</tp:taxon-name></italic> from Transbaibalia, Russia. <xref ref-type="bibr" rid="B6">Lyneborg (1968)</xref> described this species as <italic><tp:taxon-name>Dialineura intermedia</tp:taxon-name></italic> and gave the figures of male genitalia. <xref ref-type="bibr" rid="B15">Zaitzev (1971)</xref> redescribed <italic><tp:taxon-name>Dialineura nigrofemorata</tp:taxon-name></italic>, gave the figures of male genitalia and revised <italic><tp:taxon-name>Dialineura intermedia</tp:taxon-name></italic> Lyneborg, 1968 as a synonymy, and he pointed out that the <italic><tp:taxon-name>Dialineura nigrofemorata</tp:taxon-name></italic> described by <xref ref-type="bibr" rid="B6">Lyneborg (1968)</xref> in fact was <italic><tp:taxon-name>Dialineura lyneborgi</tp:taxon-name></italic>. We newly record <italic><tp:taxon-name>Dialineura nigrofemorata</tp:taxon-name></italic> from China. This species is similar to <italic><tp:taxon-name>Dialineura lyneborgi</tp:taxon-name></italic> Zaitzev from Russia in the long subepandrial sclerite. But it can be separated from the following features: only white pile present on the fore femur (<xref ref-type="fig" rid="F9">Fig. 45</xref>); the epandrium is nearly 2 times longer than the subepandrial sclerite. In <italic><tp:taxon-name>Dialineura lynebo</tp:taxon-name></italic><italic>rgi</italic>, black pile distinctly present on fore femur; the epandrium is 1.5 times longer than the subepandrial sclerite (<xref ref-type="bibr" rid="B15">Zaitzev 1971</xref>).
                    </p><fig id="F9" position="float" orientation="portrait"><label>Figures 43–47.</label><caption><p><italic><tp:taxon-name>Dialineura nigrofem</tp:taxon-name></italic><italic>orata</italic> Kröber. Male. <bold>43</bold> head, frontal view <bold>44</bold> mesonotum <bold>45</bold> fore femur <bold>46</bold> wing <bold>47</bold> habitus of male, lateral view.</p></caption><graphic xmlns:xlink="http://www.w3.org/1999/xlink" xlink:href="ZooKeys-235-001-g009.jpg" position="float" orientation="portrait" xlink:type="simple"/></fig><fig id="F10" position="float" orientation="portrait"><label>Figures 48–55.</label><caption><p><italic><tp:taxon-name>Dialineura nigrofemorata</tp:taxon-name></italic> Kröber. Male. <bold>48</bold> terminalia, lateral view <bold>49</bold> tergite 8 <bold>50</bold> sternite 8 <bold>51</bold> epandrium, cercus and subepandrial sclerite, dorsal view <bold>52</bold> gonocoxite and gonostylus, dorsal view <bold>53</bold> aedeagus, dorsal view <bold>54</bold> aedeagus, ventral view <bold>55</bold> aedeagus, lateral view. Scale: 0.2 mm.</p></caption><graphic xmlns:xlink="http://www.w3.org/1999/xlink" xlink:href="ZooKeys-235-001-g010.jpg" position="float" orientation="portrait" xlink:type="simple"/></fig></tp:treatment-sec><tp:treatment-sec><!--Section generated to contain objects referenced in tp:taxon-treatment.--><fig id="F16" position="float" orientation="portrait"><label>Figure 73.</label><caption><p>Distribution of <italic><tp:taxon-name>Dialineura</tp:taxon-name></italic> in China.</p></caption><graphic xmlns:xlink="http://www.w3.org/1999/xlink" xlink:href="ZooKeys-235-001-g016.jpg" position="float" orientation="portrait" xlink:type="simple"/></fig></tp:treatment-sec><ref-list><ref id="B15"><mixed-citation xmlns:xlink="http://www.w3.org/1999/xlink" xlink:type="simple"><person-group><name name-style="western"><surname>Zaitzev</surname><given-names>VF</given-names></name></person-group> (<year>1971</year>)<article-title> Revision of Palaearctic species of the genus <italic>Dialineura</italic> Rondani (Diptera, Therevidae).</article-title><source>Entomologicheskoe Obozrenie </source><volume>50</volume> (<issue>1</issue>): <fpage>183</fpage>-<lpage>199</lpage>.</mixed-citation></ref><ref id="B17"><mixed-citation xmlns:xlink="http://www.w3.org/1999/xlink" xlink:type="simple"><person-group><name name-style="western"><surname>Zhang</surname><given-names>R-Z</given-names></name></person-group> (<year>1999</year>)<source> Zoogeography of China.</source><publisher-name>Science Press</publisher-name>, <publisher-loc>Beijing</publisher-loc>, <lpage>487</lpage> pp.</mixed-citation></ref><ref id="B4"><mixed-citation xmlns:xlink="http://www.w3.org/1999/xlink" xlink:type="simple"><person-group><name name-style="western"><surname>Kröber</surname><given-names>O</given-names></name></person-group> (<year>1937</year>)<article-title> Katalog der palaearktischen Thereviden, nebst Tabellen und Zusätzen sowie Neubeschreibungen.</article-title><source>Acta Instituti et Musei Zoologici Universitatis Atheniensis </source><volume>1</volume>: <fpage>269</fpage>-<lpage>321</lpage>.</mixed-citation></ref><ref id="B6"><mixed-citation xmlns:xlink="http://www.w3.org/1999/xlink" xlink:type="simple"><person-group><name name-style="western"><surname>Lyneborg</surname><given-names>L</given-names></name></person-group> (<year>1968</year>)<article-title> On the genus <italic>Dialineura</italic> Rondani, 1856 (Diptera, Therevidae).</article-title><source>Entomologisk Tidskrift </source><volume>89</volume>: <fpage>147</fpage>-<lpage>172</lpage>.</mixed-citation></ref></ref-list></tp:taxon-treatment>
