# Supplementary material for: Revision of the Chinese species of Dialineura Rondani, 1856 (Diptera, Therevidae, Therevinae)
Source: Zookeys. 2012 Oct 31;(235):1–22. doi: 10.3897/zookeys.235.3854 (PMC3496916; doi:10.3897/zookeys.235.3854)
Supplement: XML Treatment for Dialineura gorodkovi [file zookeys.235.3854-treatment4.xml]

<!DOCTYPE tp:taxon-treatment
  PUBLIC "-//TaxonX//DTD Taxonomic Treatment Publishing DTD v0 20100105//EN" "tax-treatment-NSO.dtd">
<tp:taxon-treatment xmlns:tp="http://www.plazi.org/taxpub"><tp:treatment-meta><mixed-citation publication-type="journal"><person-group><name><surname>Liu</surname><given-names>Si-Pei</given-names></name><name><surname>Yang</surname><given-names>Ding</given-names></name></person-group><article-title>Revision of the Chinese species of 
                    <italic>Dialineura</italic> Rondani, 1856 (Diptera, Therevidae, Therevinae)
                </article-title><source>Zookeys</source><day>31</day><month>10</month><year>2012</year><volume>2012</volume><issue>235</issue><fpage>1</fpage><lpage>22</lpage><pub-id pub-id-type="doi">10.3897/zookeys.235.3854</pub-id></mixed-citation></tp:treatment-meta><tp:nomenclature><tp:taxon-name>
                        <tp:taxon-name-part taxon-name-part-type="genus">Dialineura</tp:taxon-name-part>
                        <tp:taxon-name-part taxon-name-part-type="species">gorodkovi</tp:taxon-name-part>
                    <object-id xmlns:xlink="http://www.w3.org/1999/xlink" xlink:type="simple">http://species-id.net/wiki/Dialineura_gorodkovi</object-id>
								</tp:taxon-name><tp:taxon-authority>Zaitzev, 1971</tp:taxon-authority><xref ref-type="fig" rid="F11">Figs 56, 57</xref><xref ref-type="fig" rid="F16">73</xref><tp:nomenclature-citation-list><tp:nomenclature-citation><tp:taxon-name>Dialineura gorodkovi</tp:taxon-name><comment> Zaitzev, 1971: 191. Type locality: Chukchi, Russia (Holotype deposited in Zoological Institute, Academy of Science of Russia, St. Petersburg); <xref ref-type="bibr" rid="B7">Lyneborg 1975</xref>: 577; <xref ref-type="bibr" rid="B12">Webb and Irwin 1991</xref>: 873.</comment></tp:nomenclature-citation><!--PageBreak--></tp:nomenclature-citation-list></tp:nomenclature><tp:treatment-sec sec-type="Diagnosis"><title>Diagnosis.</title><p>Black setae on frons (<xref ref-type="fig" rid="F11">Fig. 56</xref>) very long and dense, even expand to parafacicals. Male mesonotum (<xref ref-type="fig" rid="F11">Fig. 57</xref>) with 3 wide dark brown vittae, separated by 2 narrow brownish grey stripes, the central vitta with a narrow brownish grey stripe in the middle. Pterostigma of wing dark brown. Male subepandrial sclertie (<xref ref-type="bibr" rid="B15">Zaitzev 1971</xref>, p191, fig. 5; <xref ref-type="bibr" rid="B12">Webb and Irwin 1991</xref>, p872, fig. 5) triangular and 1.5–2 times longer than cercus; gonocoxite (<xref ref-type="bibr" rid="B15">Zaitzev 1971</xref>, p191, fig. 5; <xref ref-type="bibr" rid="B12">Webb and Irwin 1991</xref>, p872, fig. 7, 8) narrow apically and with substylus in interior margin.
                    </p></tp:treatment-sec><tp:treatment-sec sec-type="Materials"><title>Materials.</title><p>2 male, <bold>CHINA:</bold> Beijing, Xiaolongmen (<named-content xmlns:xlink="http://www.w3.org/1999/xlink" content-type="dwc:verbatimCoordinates" xlink:type="simple">39°57’N, 115°26’E</named-content>), 21. V. 2010, Tao Li.
                    </p></tp:treatment-sec><tp:treatment-sec sec-type="Distribution"><title>Distribution.</title><p>Palaearctic region: China (Beijing) (<xref ref-type="fig" rid="F16">Fig. 73</xref>), Russia; Nearctic region: Canada and USA. In China, this is biogeographically part of North China Region (<xref ref-type="bibr" rid="B17">Zhang 1999</xref>).
                    </p></tp:treatment-sec><tp:treatment-sec sec-type="Remarks"><title>Remarks.</title><p><xref ref-type="bibr" rid="B15">Zaitzev (1971)</xref> firstly described <italic><tp:taxon-name>Dialineura gorodkovi</tp:taxon-name></italic> from Chukchi, Russia and gave the figures of the male genitalia. <xref ref-type="bibr" rid="B7">Lyneborg (1975)</xref> first recorded D. gorodkovi in north America. <xref ref-type="bibr" rid="B12">Webb and Irwin (1991)</xref> redescribed <italic><tp:taxon-name>Dialineura gorodkovi</tp:taxon-name></italic> and gave figures of both male and female genitalia. We newly record <italic><tp:taxon-name>Dialineura gorodkovi</tp:taxon-name></italic> from China.
                    </p><fig id="F11" position="float" orientation="portrait"><label>Figures 56, 57.</label><caption><p><italic><tp:taxon-name>Dialineura gorodkovi</tp:taxon-name></italic> Zaitzev. Male. <bold>56</bold> head, frontal view <bold>57</bold> mesonotum.</p></caption><graphic xmlns:xlink="http://www.w3.org/1999/xlink" xlink:href="ZooKeys-235-001-g011.jpg" position="float" orientation="portrait" xlink:type="simple"/></fig></tp:treatment-sec><tp:treatment-sec><!--Section generated to contain objects referenced in tp:taxon-treatment.--><fig id="F16" position="float" orientation="portrait"><label>Figure 73.</label><caption><p>Distribution of <italic><tp:taxon-name>Dialineura</tp:taxon-name></italic> in China.</p></caption><graphic xmlns:xlink="http://www.w3.org/1999/xlink" xlink:href="ZooKeys-235-001-g016.jpg" position="float" orientation="portrait" xlink:type="simple"/></fig></tp:treatment-sec><ref-list><ref id="B7"><mixed-citation xmlns:xlink="http://www.w3.org/1999/xlink" xlink:type="simple"><person-group><name name-style="western"><surname>Lyneborg</surname><given-names>L</given-names></name></person-group> (<year>1975</year>)<article-title> The first record of an authentic <italic>Dialineura</italic> species in North America (Diptera: Therevidae).</article-title><source>Quaestiones Entomologicae </source><volume>11</volume>: <fpage>577</fpage>-<lpage>578</lpage>.</mixed-citation></ref><ref id="B12"><mixed-citation xmlns:xlink="http://www.w3.org/1999/xlink" xlink:type="simple"><person-group><name name-style="western"><surname>Webb</surname><given-names>DW</given-names></name><name name-style="western"><surname>Irwin</surname><given-names>ME</given-names></name></person-group> (<year>1991</year>)<article-title> A revision of the Nearctic species of <italic>Dialineura</italic> Rondani and <italic>Pallicephala</italic> Irwin and Lyneborg (Diptera: Therevidae: Therevinae).</article-title><source>Proceedings of the Entomological Society of Washington </source><volume>93</volume> (<issue>4</issue>): <fpage>869</fpage>-<lpage>898</lpage>.</mixed-citation></ref><ref id="B15"><mixed-citation xmlns:xlink="http://www.w3.org/1999/xlink" xlink:type="simple"><person-group><name name-style="western"><surname>Zaitzev</surname><given-names>VF</given-names></name></person-group> (<year>1971</year>)<article-title> Revision of Palaearctic species of the genus <italic>Dialineura</italic> Rondani (Diptera, Therevidae).</article-title><source>Entomologicheskoe Obozrenie </source><volume>50</volume> (<issue>1</issue>): <fpage>183</fpage>-<lpage>199</lpage>.</mixed-citation></ref><ref id="B17"><mixed-citation xmlns:xlink="http://www.w3.org/1999/xlink" xlink:type="simple"><person-group><name name-style="western"><surname>Zhang</surname><given-names>R-Z</given-names></name></person-group> (<year>1999</year>)<source> Zoogeography of China.</source><publisher-name>Science Press</publisher-name>, <publisher-loc>Beijing</publisher-loc>, <lpage>487</lpage> pp.</mixed-citation></ref></ref-list></tp:taxon-treatment>
