# Supplementary material for: Revision of the Chinese species of Dialineura Rondani, 1856 (Diptera, Therevidae, Therevinae)
Source: Zookeys. 2012 Oct 31;(235):1–22. doi: 10.3897/zookeys.235.3854 (PMC3496916; doi:10.3897/zookeys.235.3854)
Supplement: XML Treatment for Dialineura affinis [file zookeys.235.3854-treatment5.xml]

<!DOCTYPE tp:taxon-treatment
  PUBLIC "-//TaxonX//DTD Taxonomic Treatment Publishing DTD v0 20100105//EN" "tax-treatment-NSO.dtd">
<tp:taxon-treatment xmlns:tp="http://www.plazi.org/taxpub"><tp:treatment-meta><mixed-citation publication-type="journal"><person-group><name><surname>Liu</surname><given-names>Si-Pei</given-names></name><name><surname>Yang</surname><given-names>Ding</given-names></name></person-group><article-title>Revision of the Chinese species of 
                    <italic>Dialineura</italic> Rondani, 1856 (Diptera, Therevidae, Therevinae)
                </article-title><source>Zookeys</source><day>31</day><month>10</month><year>2012</year><volume>2012</volume><issue>235</issue><fpage>1</fpage><lpage>22</lpage><pub-id pub-id-type="doi">10.3897/zookeys.235.3854</pub-id></mixed-citation></tp:treatment-meta><tp:nomenclature><tp:taxon-name>
                        <tp:taxon-name-part taxon-name-part-type="genus">Dialineura</tp:taxon-name-part>
                        <tp:taxon-name-part taxon-name-part-type="species">affinis</tp:taxon-name-part>
                    <object-id xmlns:xlink="http://www.w3.org/1999/xlink" xlink:type="simple">http://species-id.net/wiki/Dialineura_affinis</object-id>
								</tp:taxon-name><tp:taxon-authority>Lyneborg, 1968</tp:taxon-authority><xref ref-type="fig" rid="F12">Figs 58</xref><xref ref-type="fig" rid="F13">69</xref><xref ref-type="fig" rid="F14">73</xref><tp:nomenclature-citation-list><tp:nomenclature-citation><tp:taxon-name>Dialineura affinis</tp:taxon-name><comment> Lyneborg, 1968: 157. Type locality: Sichuan, China (Holotype deposited in U. S. National Museum, Washington D. C.); <xref ref-type="bibr" rid="B15">Zaitzev 1971</xref>: 187; <xref ref-type="bibr" rid="B14">Yang 1999</xref>: 186.</comment></tp:nomenclature-citation></tp:nomenclature-citation-list></tp:nomenclature><tp:treatment-sec sec-type="Diagnosis"><title>Diagnosis.</title><p>Frons with white pile. Pterostigma of wing brownish yellow. Male gonocoxite narrow apically and with substylus in interior margin; distiphallus serrated at lateral edges.</p></tp:treatment-sec><tp:treatment-sec sec-type="Redescription"><title>Redescription.</title><p>Male. Body length 8.1–8.5 mm, wing length 6.0–7.2 mm.</p><p>Head (<xref ref-type="fig" rid="F12">Fig. 59</xref>) with dense pale pubescence over black ground color. White pile on frons and from gena to occiput, brown pile on ocellar tubercle, parafacial bare, upper occiput also with some black postocular setae. Eyes reddish brown and nearly contiguous on upper frons. Antenna with dense pale pubescence over black ground color; black setae on scape long and thick, but those on pedicel short and thin, scape also covered with long white pile, first flagellomere nearly bare; central part of first flagellomere widest; style resting apically on first flagellomere with a tiny distal spine;<!--PageBreak--> antennal ratio: 5.3 : 1.0 : 4.3 : 0.8. Proboscis brownish yellow with short brown pile; palpus pale brownish yellow with white pile.
                    </p><p>Thorax with dense pale pubescence over black ground color (as the pubescence on the mesonotum of specimens are totally scraped off, the pattern on the mesonotum is unknown). Notum with dense white pile, prosternum and pleuron with dense white pile; macrosetae on thorax black. Scutal chaetotaxy (pairs): <italic>np</italic> 3, <italic>sa</italic> 2, <italic>pa</italic> 1–2, <italic>dc</italic> 2, <italic>sc</italic> 2. Coxae and trochanters pale pollinose over black ground color, femora with pale pubescence over black ground color except apices brownish yellow, tibiae brownish yellow with dark brown apices, all tarsomeres 1 brownish yellow with dark brown apices, other tarsomeres dark brown. White pile present on coxae and femora, setae on legs black. Fore coxa with <italic>a</italic> 1, <italic>av</italic> 1; mid coxa with <italic>a</italic> 3; hind coxa with <italic>a</italic> 2, <italic>d</italic> 1. Fore and mid femora without any prominent setae; hind femur with <italic>av</italic> 6, <italic>pv</italic> 3. Fore tibia with <italic>ad</italic> 3–4, <italic>pd</italic> 3, <italic>pv</italic> 4, apically with 4–5 setae; mid tibia with <italic>ad</italic> 3–4, <italic>pd</italic> 4, <italic>av</italic> 5, <italic>pv</italic> 4, apically with 6 setae; hind tibia with <italic>ad</italic> 7–9, <italic>pd</italic> 8, <italic>av</italic> 7–8, <italic>pv</italic> 6–7, apically with 5 setae. Wing (<xref ref-type="fig" rid="F12">Fig. 60</xref>) hyaline tinged yellow; pterostigma very narrow, brownish yellow, at end of R<sub>1</sub>; veins brown except upper basal surface of wing yellow. Halter stalk yellow but dark brown apically; knob brown.
                    </p><p>Abdomen with dense pale pubescence over black ground color, except tergite 1 and terminalia with very thin pubescence so that ground color is visible, posterior margin of each segment pale yellow. White pile on abdomen and terminalia. <bold>Male genitalia:</bold> Epandrium (<xref ref-type="fig" rid="F13">Fig. 65</xref>) elongated, 1.5 times longer than wide, apically narrowed with a triangular medial invagination. Subepandrial sclerite trapezoid, little longer than cercus. Gonocoxite (<xref ref-type="fig" rid="F13">Fig. 66</xref>) with substylus, relatively narrow apically. Distiphallus (<xref ref-type="fig" rid="F13">Figs 67–69</xref>) short and curved, serrated at lateral edges.
                    </p><p>Female. Unknown.</p></tp:treatment-sec><tp:treatment-sec sec-type="Materials"><title>Materials.</title><p>3 male, <bold>CHINA:</bold> Tianjin, Qingguang Farm (<named-content xmlns:xlink="http://www.w3.org/1999/xlink" content-type="dwc:verbatimCoordinates" xlink:type="simple">39°13'N, 117°00'E</named-content>), 9. IV. 1965; 1 male, <bold>CHINA:</bold> Tianjin, Qingguang Farm (<named-content xmlns:xlink="http://www.w3.org/1999/xlink" content-type="dwc:verbatimCoordinates" xlink:type="simple">39°13'N, 117°00'E</named-content>), 10. IV. 1965. The collectors are totally unknown.
                    </p></tp:treatment-sec><tp:treatment-sec sec-type="Distribution"><title>Distribution.</title><p>Oriental region: China (Sichuan); Palaearctic region: China (Tianjin) (<xref ref-type="fig" rid="F16">Fig. 73</xref>). This is biogeographically part of Southwest Region and North China Region (<xref ref-type="bibr" rid="B17">Zhang 1999</xref>).
                    </p></tp:treatment-sec><tp:treatment-sec sec-type="Remarks"><title>Remarks.</title><p><xref ref-type="bibr" rid="B6">Lyneborg (1968)</xref> first described <italic><tp:taxon-name>Dialineura affinis</tp:taxon-name></italic> from Sichuan, China as a very special species because of “The face bears long blackish hairs similar to those on the frons”, and he gave the figures of male genitalia. <xref ref-type="bibr" rid="B2">Irwin and Lyneborg (1981a)</xref> pointed it out again - “Lateral portion of face usually bare, only pilose in <italic>affinis</italic> Lyneborg from China” – as an exception of the general characters of <italic><tp:taxon-name>Dialineura</tp:taxon-name></italic>. <xref ref-type="bibr" rid="B15">Zaitzev (1971)</xref> recorded it in the revision of Palaearctic species of the genus <italic><tp:taxon-name>Dialineura</tp:taxon-name></italic>. <xref ref-type="bibr" rid="B14">Yang (1999)</xref> included it into the key to species of <italic><tp:taxon-name>Dialineura</tp:taxon-name></italic> from China. We find the structures of male genitalia of our materials are almost same as <italic><tp:taxon-name>Dialineura affinis</tp:taxon-name></italic>, especially in the distiphallus with the serrated lateral edges; therefore we identify our materials as <italic><tp:taxon-name>Dialineura affinis</tp:taxon-name></italic>. However, the parafacial (<xref ref-type="fig" rid="F12">Fig. 61</xref>) of our specimens are totally bare without any pile or setae, if the “face” (<xref ref-type="bibr" rid="B6">Lyneborg 1968</xref>) and the “lateral portion of face” (<xref ref-type="bibr" rid="B2">Irwin and Lyneborg 1981a</xref>) refer to the same structure of parafacial. Moreover, the frons (<xref ref-type="fig" rid="F11">Fig. 56</xref>) of our specimens are covered with only white pile instead of blackish setae.<!--PageBreak-->
                    </p><fig id="F12" position="float" orientation="portrait"><label>Figures 58–61.</label><caption><p><italic><tp:taxon-name>Dialineura affini</tp:taxon-name></italic><italic>s</italic> Lyneborg. Male. <bold>58</bold> habitus of male, lateral view <bold>59</bold> head, frontal view <bold>60</bold> wing <bold>61</bold> parafacial.</p></caption><graphic xmlns:xlink="http://www.w3.org/1999/xlink" xlink:href="ZooKeys-235-001-g012.jpg" position="float" orientation="portrait" xlink:type="simple"/></fig><fig id="F13" position="float" orientation="portrait"><label>Figures 62–69.</label><caption><p><italic><tp:taxon-name>Dialineura affinis</tp:taxon-name></italic> Lyneborg. Male. <bold>62</bold> terminalia, lateral view <bold>63</bold> tergite 8 <bold>64</bold> sternite 8 <bold>65</bold> epandrium, cercus and subepandrial sclerite, dorsal view <bold>66</bold> gonocoxite and gonostylus, dorsal view <bold>67</bold> aedeagus, dorsal view <bold>68</bold> aedeagus, ventral view <bold>69</bold> aedeagus, lateral view. Scale: 0.2 mm.</p></caption><graphic xmlns:xlink="http://www.w3.org/1999/xlink" xlink:href="ZooKeys-235-001-g013.jpg" position="float" orientation="portrait" xlink:type="simple"/></fig></tp:treatment-sec><tp:treatment-sec><!--Section generated to contain objects referenced in tp:taxon-treatment.--><fig id="F14" position="float" orientation="portrait"><label>Figures 70, 71.</label><caption><p><italic><tp:taxon-name>Dialineura kikowensis</tp:taxon-name></italic> Ôuchi. Female. <bold>70</bold> habitus of female, lateral view <bold>71</bold> habitus of female, dorsal view.</p></caption><graphic xmlns:xlink="http://www.w3.org/1999/xlink" xlink:href="ZooKeys-235-001-g014.jpg" position="float" orientation="portrait" xlink:type="simple"/></fig><fig id="F16" position="float" orientation="portrait"><label>Figure 73.</label><caption><p>Distribution of <italic><tp:taxon-name>Dialineura</tp:taxon-name></italic> in China.</p></caption><graphic xmlns:xlink="http://www.w3.org/1999/xlink" xlink:href="ZooKeys-235-001-g016.jpg" position="float" orientation="portrait" xlink:type="simple"/></fig><fig id="F11" position="float" orientation="portrait"><label>Figures 56, 57.</label><caption><p><italic><tp:taxon-name>Dialineura gorodkovi</tp:taxon-name></italic> Zaitzev. Male. <bold>56</bold> head, frontal view <bold>57</bold> mesonotum.</p></caption><graphic xmlns:xlink="http://www.w3.org/1999/xlink" xlink:href="ZooKeys-235-001-g011.jpg" position="float" orientation="portrait" xlink:type="simple"/></fig></tp:treatment-sec><ref-list><ref id="B15"><mixed-citation xmlns:xlink="http://www.w3.org/1999/xlink" xlink:type="simple"><person-group><name name-style="western"><surname>Zaitzev</surname><given-names>VF</given-names></name></person-group> (<year>1971</year>)<article-title> Revision of Palaearctic species of the genus <italic>Dialineura</italic> Rondani (Diptera, Therevidae).</article-title><source>Entomologicheskoe Obozrenie </source><volume>50</volume> (<issue>1</issue>): <fpage>183</fpage>-<lpage>199</lpage>.</mixed-citation></ref><ref id="B14"><mixed-citation xmlns:xlink="http://www.w3.org/1999/xlink" xlink:type="simple"><person-group><name name-style="western"><surname>Yang</surname><given-names>D</given-names></name></person-group> (<year>1999</year>)<article-title> One new species of <italic>Dialineura</italic> from Henan (Diptera: Therevidae).</article-title><source>Fauna and Taxonomy of Insects in Henan </source><volume>4</volume>: <fpage>186</fpage>-<lpage>188</lpage>.</mixed-citation></ref><ref id="B17"><mixed-citation xmlns:xlink="http://www.w3.org/1999/xlink" xlink:type="simple"><person-group><name name-style="western"><surname>Zhang</surname><given-names>R-Z</given-names></name></person-group> (<year>1999</year>)<source> Zoogeography of China.</source><publisher-name>Science Press</publisher-name>, <publisher-loc>Beijing</publisher-loc>, <lpage>487</lpage> pp.</mixed-citation></ref><ref id="B6"><mixed-citation xmlns:xlink="http://www.w3.org/1999/xlink" xlink:type="simple"><person-group><name name-style="western"><surname>Lyneborg</surname><given-names>L</given-names></name></person-group> (<year>1968</year>)<article-title> On the genus <italic>Dialineura</italic> Rondani, 1856 (Diptera, Therevidae).</article-title><source>Entomologisk Tidskrift </source><volume>89</volume>: <fpage>147</fpage>-<lpage>172</lpage>.</mixed-citation></ref><ref id="B2"><mixed-citation xmlns:xlink="http://www.w3.org/1999/xlink" xlink:type="simple"><!--PageBreak--><person-group><name name-style="western"><surname>Irwin</surname><given-names>ME</given-names></name><name name-style="western"><surname>Lyneborg</surname><given-names>L</given-names></name></person-group> (<year>1981a</year>)<article-title> The genera of Nearctic Therevidae.</article-title><source>Illinois Natural History Survey Bulletin </source><volume>32</volume> (<issue>3</issue>): <fpage>1</fpage>-<lpage>277</lpage>.</mixed-citation></ref></ref-list></tp:taxon-treatment>
