# Supplementary material for: Revision of the Chinese species of Dialineura Rondani, 1856 (Diptera, Therevidae, Therevinae)
Source: Zookeys. 2012 Oct 31;(235):1–22. doi: 10.3897/zookeys.235.3854 (PMC3496916; doi:10.3897/zookeys.235.3854)
Supplement: XML Treatment for Dialineura kikowensis [file zookeys.235.3854-treatment6.xml]

<!DOCTYPE tp:taxon-treatment
  PUBLIC "-//TaxonX//DTD Taxonomic Treatment Publishing DTD v0 20100105//EN" "tax-treatment-NSO.dtd">
<tp:taxon-treatment xmlns:tp="http://www.plazi.org/taxpub"><tp:treatment-meta><mixed-citation publication-type="journal"><person-group><name><surname>Liu</surname><given-names>Si-Pei</given-names></name><name><surname>Yang</surname><given-names>Ding</given-names></name></person-group><article-title>Revision of the Chinese species of 
                    <italic>Dialineura</italic> Rondani, 1856 (Diptera, Therevidae, Therevinae)
                </article-title><source>Zookeys</source><day>31</day><month>10</month><year>2012</year><volume>2012</volume><issue>235</issue><fpage>1</fpage><lpage>22</lpage><pub-id pub-id-type="doi">10.3897/zookeys.235.3854</pub-id></mixed-citation></tp:treatment-meta><tp:nomenclature><tp:taxon-name>
                        <tp:taxon-name-part taxon-name-part-type="genus">Dialineura</tp:taxon-name-part>
                        <tp:taxon-name-part taxon-name-part-type="species">kikowensis</tp:taxon-name-part>
                    <object-id xmlns:xlink="http://www.w3.org/1999/xlink" xlink:type="simple">http://species-id.net/wiki/Dialineura_kikowensis</object-id>
								</tp:taxon-name><tp:taxon-authority>Ôuchi, 1943</tp:taxon-authority><xref ref-type="fig" rid="F14">Figs 70, 71</xref><xref ref-type="fig" rid="F16">73</xref><tp:nomenclature-citation-list><tp:nomenclature-citation><tp:taxon-name>Dialineura kikowensis</tp:taxon-name><comment> Ôuchi, 1943: 481. Type locality: Zhejiang, China (Holotype deposited in Shanghai Entomological Museum, Shanghai); <xref ref-type="bibr" rid="B14">Yang 1999</xref>: 186.</comment></tp:nomenclature-citation></tp:nomenclature-citation-list></tp:nomenclature><tp:treatment-sec sec-type="Diagnosis"><title>Diagnosis. </title><p>Female mesonotum with two wide yellow vittae. Apical margin of cell m<sub>3</sub> narrower than cross-vein m-cu (<xref ref-type="bibr" rid="B10">Ôuchi 1943</xref>, p481, fig. 1). All femora (<xref ref-type="fig" rid="F13">Fig. 67</xref>) entirely yellow. Each tergite of abdomen with a large black central spot.
                    </p></tp:treatment-sec><tp:treatment-sec sec-type="Material"><title>Material.</title><p>Holotype female, <bold>CHINA:</bold> Zhejiang, Xikou (<named-content xmlns:xlink="http://www.w3.org/1999/xlink" content-type="dwc:verbatimCoordinates" xlink:type="simple">29°41’N, 121°16’E</named-content>), 11. V. 1936. The collector is unknown.
                    </p></tp:treatment-sec><tp:treatment-sec sec-type="Distribution"><title>Distribution.</title><p>Oriental region: China (Zhejiang) (<xref ref-type="fig" rid="F16">Fig. 73</xref>). This is biogeographically part of Central China Region (<xref ref-type="bibr" rid="B17">Zhang 1999</xref>).
                    </p></tp:treatment-sec><tp:treatment-sec sec-type="Remarks"><title>Remarks.</title><p><xref ref-type="bibr" rid="B10">Ôuchi (1943)</xref> described only one female specimen of <italic><tp:taxon-name>Dialineura kikowensis</tp:taxon-name></italic> from Zhejiang, China and gave the figures of middle part of wing and abdomen in dorsal view. <xref ref-type="bibr" rid="B14">Yang (1999)</xref> included it into the key to species of <italic><tp:taxon-name>Dialineura</tp:taxon-name></italic> from China. We examine photos of the type specimen.
                    </p><fig id="F14" position="float" orientation="portrait"><label>Figures 70, 71.</label><caption><p><italic><tp:taxon-name>Dialineura kikowensis</tp:taxon-name></italic> Ôuchi. Female. <bold>70</bold> habitus of female, lateral view <bold>71</bold> habitus of female, dorsal view.</p></caption><graphic xmlns:xlink="http://www.w3.org/1999/xlink" xlink:href="ZooKeys-235-001-g014.jpg" position="float" orientation="portrait" xlink:type="simple"/></fig></tp:treatment-sec><tp:treatment-sec><!--Section generated to contain objects referenced in tp:taxon-treatment.--><fig id="F16" position="float" orientation="portrait"><label>Figure 73.</label><caption><p>Distribution of <italic><tp:taxon-name>Dialineura</tp:taxon-name></italic> in China.</p></caption><graphic xmlns:xlink="http://www.w3.org/1999/xlink" xlink:href="ZooKeys-235-001-g016.jpg" position="float" orientation="portrait" xlink:type="simple"/></fig><fig id="F13" position="float" orientation="portrait"><label>Figures 62–69.</label><caption><p><italic><tp:taxon-name>Dialineura affinis</tp:taxon-name></italic> Lyneborg. Male. <bold>62</bold> terminalia, lateral view <bold>63</bold> tergite 8 <bold>64</bold> sternite 8 <bold>65</bold> epandrium, cercus and subepandrial sclerite, dorsal view <bold>66</bold> gonocoxite and gonostylus, dorsal view <bold>67</bold> aedeagus, dorsal view <bold>68</bold> aedeagus, ventral view <bold>69</bold> aedeagus, lateral view. Scale: 0.2 mm.</p></caption><graphic xmlns:xlink="http://www.w3.org/1999/xlink" xlink:href="ZooKeys-235-001-g013.jpg" position="float" orientation="portrait" xlink:type="simple"/></fig></tp:treatment-sec><ref-list><ref id="B14"><mixed-citation xmlns:xlink="http://www.w3.org/1999/xlink" xlink:type="simple"><person-group><name name-style="western"><surname>Yang</surname><given-names>D</given-names></name></person-group> (<year>1999</year>)<article-title> One new species of <italic>Dialineura</italic> from Henan (Diptera: Therevidae).</article-title><source>Fauna and Taxonomy of Insects in Henan </source><volume>4</volume>: <fpage>186</fpage>-<lpage>188</lpage>.</mixed-citation></ref><ref id="B10"><mixed-citation xmlns:xlink="http://www.w3.org/1999/xlink" xlink:type="simple"><person-group><name name-style="western"><surname>Ôuchi</surname><given-names>Y</given-names></name></person-group> (<year>1943</year>)<article-title> Diptera sinica. Therevidae 1. On three new stiletto flies from East China.</article-title><source>Shanghai Sizenkagaku Kenkyusho Iho </source><volume>13</volume> (<issue>6</issue>): <fpage>477</fpage>-<lpage>482</lpage>.</mixed-citation></ref><ref id="B17"><mixed-citation xmlns:xlink="http://www.w3.org/1999/xlink" xlink:type="simple"><person-group><name name-style="western"><surname>Zhang</surname><given-names>R-Z</given-names></name></person-group> (<year>1999</year>)<source> Zoogeography of China.</source><publisher-name>Science Press</publisher-name>, <publisher-loc>Beijing</publisher-loc>, <lpage>487</lpage> pp.</mixed-citation></ref></ref-list></tp:taxon-treatment>
