# Supplementary material for: Revision of the Chinese species of Dialineura Rondani, 1856 (Diptera, Therevidae, Therevinae)
Source: Zookeys. 2012 Oct 31;(235):1–22. doi: 10.3897/zookeys.235.3854 (PMC3496916; doi:10.3897/zookeys.235.3854)
Supplement: XML Treatment for Dialineura aurata [file zookeys.235.3854-treatment7.xml]

<!DOCTYPE tp:taxon-treatment
  PUBLIC "-//TaxonX//DTD Taxonomic Treatment Publishing DTD v0 20100105//EN" "tax-treatment-NSO.dtd">
<tp:taxon-treatment xmlns:tp="http://www.plazi.org/taxpub"><tp:treatment-meta><mixed-citation publication-type="journal"><person-group><name><surname>Liu</surname><given-names>Si-Pei</given-names></name><name><surname>Yang</surname><given-names>Ding</given-names></name></person-group><article-title>Revision of the Chinese species of 
                    <italic>Dialineura</italic> Rondani, 1856 (Diptera, Therevidae, Therevinae)
                </article-title><source>Zookeys</source><day>31</day><month>10</month><year>2012</year><volume>2012</volume><issue>235</issue><fpage>1</fpage><lpage>22</lpage><pub-id pub-id-type="doi">10.3897/zookeys.235.3854</pub-id></mixed-citation></tp:treatment-meta><tp:nomenclature><tp:taxon-name>
                        <tp:taxon-name-part taxon-name-part-type="genus">Dialineura</tp:taxon-name-part>
                        <tp:taxon-name-part taxon-name-part-type="species">aurata</tp:taxon-name-part>
                    <object-id xmlns:xlink="http://www.w3.org/1999/xlink" xlink:type="simple">http://species-id.net/wiki/Dialineura_aurata</object-id>
								</tp:taxon-name><tp:taxon-authority>Zaitzev, 1971</tp:taxon-authority><xref ref-type="fig" rid="F15">Figs 72</xref><xref ref-type="fig" rid="F16">73</xref><tp:nomenclature-citation-list><tp:nomenclature-citation><tp:taxon-name>Dialineura aurata</tp:taxon-name><comment> Zaitzev, 1971: 198. Type locality: Southern seaside of Russia (Holotype deposited in Zoological Institute, Academy of Science of Russia, St. Petersburg); <xref ref-type="bibr" rid="B16">Zaitzev 1977</xref>: 128; <xref ref-type="bibr" rid="B14">Yang 1999</xref>: 186.</comment></tp:nomenclature-citation></tp:nomenclature-citation-list></tp:nomenclature><tp:treatment-sec sec-type="Diagnosis"><title>Diagnosis.</title><p>Head and entire body covered with dense bright yellow pubescence. Legs pale yellow. Segment 8 of abdomen shinny black. (<xref ref-type="bibr" rid="B15">Zaitzev 1971</xref>)</p></tp:treatment-sec><tp:treatment-sec sec-type="Distribution"><title>Distribution.</title><p>Palaearctic region: China (Northeast region) (<xref ref-type="fig" rid="F16">Fig. 73</xref>) (<xref ref-type="bibr" rid="B17">Zhang 1999</xref>), Russia.
                    </p></tp:treatment-sec><tp:treatment-sec sec-type="Remarks"><title>Remarks.</title><p><xref ref-type="bibr" rid="B15">Zaitzev (1971)</xref> described four female specimens of <italic><tp:taxon-name>Dialineura aurata</tp:taxon-name></italic> from Palaearctic region including one from Northeast China. <xref ref-type="bibr" rid="B16">Zaitzev (1977)</xref> newly recorded three female specimens of <italic><tp:taxon-name>Dialineura aurata</tp:taxon-name></italic> from the Far East region of Russia. <xref ref-type="bibr" rid="B14">Yang (1999)</xref> included it into the key to species of <italic><tp:taxon-name>Dialineura</tp:taxon-name></italic> from China.<!--PageBreak-->
                    </p><fig id="F15" position="float" orientation="portrait"><label>Figure 72.</label><caption><p>Habitus of female <italic><tp:taxon-name>Dialineura aurata</tp:taxon-name></italic> Zaitzev, 1971, lateral view.</p></caption><graphic xmlns:xlink="http://www.w3.org/1999/xlink" xlink:href="ZooKeys-235-001-g015.jpg" position="float" orientation="portrait" xlink:type="simple"/></fig><fig id="F16" position="float" orientation="portrait"><label>Figure 73.</label><caption><p>Distribution of <italic><tp:taxon-name>Dialineura</tp:taxon-name></italic> in China.</p></caption><graphic xmlns:xlink="http://www.w3.org/1999/xlink" xlink:href="ZooKeys-235-001-g016.jpg" position="float" orientation="portrait" xlink:type="simple"/></fig></tp:treatment-sec><ref-list><ref id="B16"><mixed-citation xmlns:xlink="http://www.w3.org/1999/xlink" xlink:type="simple"><person-group><name name-style="western"><surname>Zaitzev</surname><given-names>VF</given-names></name></person-group> (<year>1977</year>)<article-title> Flies of the genus <italic>Dialineura</italic> Rondani (Diptera, Therevidae) of the fauna of the Far East.</article-title><source>Trudy Zoologicheskogo Instituta </source><volume>70</volume>: <fpage>128</fpage>-<lpage>131</lpage>.</mixed-citation></ref><ref id="B14"><mixed-citation xmlns:xlink="http://www.w3.org/1999/xlink" xlink:type="simple"><person-group><name name-style="western"><surname>Yang</surname><given-names>D</given-names></name></person-group> (<year>1999</year>)<article-title> One new species of <italic>Dialineura</italic> from Henan (Diptera: Therevidae).</article-title><source>Fauna and Taxonomy of Insects in Henan </source><volume>4</volume>: <fpage>186</fpage>-<lpage>188</lpage>.</mixed-citation></ref><ref id="B15"><mixed-citation xmlns:xlink="http://www.w3.org/1999/xlink" xlink:type="simple"><person-group><name name-style="western"><surname>Zaitzev</surname><given-names>VF</given-names></name></person-group> (<year>1971</year>)<article-title> Revision of Palaearctic species of the genus <italic>Dialineura</italic> Rondani (Diptera, Therevidae).</article-title><source>Entomologicheskoe Obozrenie </source><volume>50</volume> (<issue>1</issue>): <fpage>183</fpage>-<lpage>199</lpage>.</mixed-citation></ref><ref id="B17"><mixed-citation xmlns:xlink="http://www.w3.org/1999/xlink" xlink:type="simple"><person-group><name name-style="western"><surname>Zhang</surname><given-names>R-Z</given-names></name></person-group> (<year>1999</year>)<source> Zoogeography of China.</source><publisher-name>Science Press</publisher-name>, <publisher-loc>Beijing</publisher-loc>, <lpage>487</lpage> pp.</mixed-citation></ref></ref-list></tp:taxon-treatment>
